# Supplementary material for: Lymphodepleting preconditioning impairs host antitumor immunity induced by adoptive T cell therapy in mouse models
Source: Nat Commun. 2026 Mar 31;17:4337. doi: 10.1038/s41467-026-71082-y (PMC13172322; doi:10.1038/s41467-026-71082-y)
Supplement: Supplementary file 3 — Supp Data 1 [file 41467_2026_71082_MOESM3_ESM.xlsx]

## Sheet: Signatures
Naïve	Activation:Effector function	Exhaustion	TCR Signaling	Cytotoxicity	Cytokine/Cytokine receptor	Chemokine/Chemokine receptor	Senescence	Anergy	NFKB Signaling	Stress response	MAPK Signaling	Adhesion	IFN Response	Oxidative phosphorylation	Glycolysis	Fatty acid metabolism	Pro-apoptosis	Anti-apoptosis	Tpex	DC1	DC2	DC3	Immat_DC	Trm
IL7R	FAS	PDCD1	CALM1	GZMA	CSF1	CCR4	KLRK1	NT5E	NFKB1	P4HB	MAP2K1	ITGA1	IFIT1	ATP1B3	SLC2A3	ACAA1	BCL2L11	BCL11B	CD160	CLEC9A	CD1C	S100A9	ACADM	ITGAE
CCR7	FASLG	LAYN	CALM2	GZMB	IL10RA	CCR5	IFNA1	IZUMO1R	NFKB2	UBA52	MAP2K2	ITGA4	IFIT2	ATP2A3	SLC2A8	ACADM	BID	BCL2L1	CD200	C1ORF54	ADAM8	S100A8	AHCYL1	ITGA1
SELL	CD44	HAVCR2	CALM3	GZMH	IL16	CCR7	IFNAR1	LAG3	NFKBIA	MAPK1	MAP2K3	ITGAE	IFIT3	ATP2B1	PFKFB3	ACADVL	BIN1	BAG3	LAG3	HLA-DPA1	FCGR2B	VCAN	ALDH1A2	CD101
FOXO1	CD69	LAG3	CAST	GZMK	IL17RA	CXCR3	TAB1	NRP1	NFKBIB	RPA2	MAP3K4	ITGAL	IFIT5	ATP2B4	ALDOA	ACSL5	BIN2	BAG4	SLAMF6	CADM1	CLEC4A	LYZ	ALDH3A2	ZNF683
KLF2	CD38	CD244	CD247	GZMH	IL18RAP	CXCR4	SESN2	DGKA	NFKBIZ	RPA3	MAP3K5	ITGAM	STAT1	ATP5A1	ENO1	ALDH16A1	BAX	BIRC3	CXCR3	CAMK2D	CD33	PLBD1	ALDH9A1	PDCD1
KLF3	NKG7	CTLA4	CD3D	GNLY	IL21R	CXCR5		CBLB	CHUK	TNRC6A	MAP3K8	ITGB1	STAT2	ATP5B	GAPDH	ALDH9A1	BAK1	GADD45B	ICOS	CPVL	CLIC2	RNASE2	ALOX15	CCR4
LEF1	KLRB1	LILRB1	CD3E	PRF1	IL2RB	CXCR6		RNF128	IKBKB	TNRC6B	MAP4K1	ITGB2	MX1	ATP5C1	GPI	ECH1	CASP8		CD28	HLA-DPB2	PEA15	CD163	AMT	CCR6
TCF7	KLRD1	TIGIT	CD3G	IFNG	IL2RG	CCL3		ITCH	IKBKG	TNRC6C	MAP4K5	ITGB7	IRF1	ATP5D	PGAM1	ECHS1	CASP3		CD69	WDFY4	CACNA2D3	MNDA	ARL1	CD69
ACTN1	KLRF1	TOX	CSK	TNF	IL32	CCL4		NFATC2	REL	NUP210	MAPK1	SELL	IRF4	ATP5E	PGK1	HADHA			XCL1	CPNE3	CD1E	CD14	ATIC	CCR5
FOXP1	KLRG1	BTLA	DOK1	SERPINB1	IL9R	CCL4L1		EGR2	RELA	RBX1	MAPK3	SELPLG	IRF7	ATP5EP2	PKM	HSD17B10			HNF1A	IDO1	MBOAT7	NAIP	CAPZA1	CXCR3
	KLRK1	ENTPD1	DOK2	SERPINB6	ADAM10	CCL5		EGR3	RELB	UBB	MAPK11	S1PR1	IRF8	ATP5F1	TPI1	SLC27A2			ID3	HLA-DPB1	C10ORF128	CSTA	LILRA5	CXCR6
	FCGR3A	CD160	FYN	SERPINB9	ADAM8	CXCL13		NR4A1		UBC	MAPK13	VCAM1	IRF9	ATP5G2	GYG1	DECR1			BCL6	HLA-DOB	AGPAT9	FCN1	RDX	RUNX3
	CX3CR1	LAIR1	LCK	CTSA	METRNL	CXCL8		TOB1		CREBBP	MAPK14	ICAM2	ISG15	ATP5G3	MDH1	PEX16			EOMES	HLA-DQB1	ENTPD1	FPR1	RRAGD	PRDM1
	CD300A		NFATC2	CTSB	CD70	XCL1				ETS1	MAPK1IP1L	ICAM3	ISG20	ATP5H	MDH2	SCP2			TBX21	CLNK	CD2	F13A1	TACSTD2
	FGFBP2		NFATC1	CTSC		XCL2				LAMTOR1	MAPKAPK3		IFITM1	ATP5I	LDHA				BCL2	CSRP1	PTGS1	CES1	INPP5F
	ID2		NFATC4	CTSD						EED	MAPK8		IFITM2	ATP5J	LDHB				TCF7	SNX3	CLEC17A	S100A12	RAB38
	ID3		NFATC3	CTSW						LAMTOR2	MAPK9		IFITM3	ATP5J2	ADH5				TOX	ZNF366	CCR6	MTMR11	SLC18A2
	PRDM1		PLEK	CST3						HSP90AA1	MAP2K7		OAS1	ATP5L	IDH2					KIAA1598		LAT2	AMPD2
	RUNX3		PAG1	CST7						RBBP4	MAPK10		OAS2	ATP5O						NDRG2		RETN	CLTB
	TBX21		PTPN11	CSTB						LAMTOR4	MAP3K7		OAS3	ATP6AP1						ENPP1		TMEM173
	ZEB2		PTPN2	LAMP1						LAMTOR5			JAK1	ATP6AP2						RGS10		RAB3D
	BATF		PTPN22	LAMP3						PSMB10			JAK2	ATP6V0B						CYB5R3		CD36
	IRF4		PTPN4	CAPN2						CDKN1A			SOCS1	ATP6V0C						ASAP1		MGST1
	NR4A1		PTPN6							ANAPC11			SOCS3	ATP6V0D1						SLAMF8		HNMT
	NR4A2		PTPN7							PSMA1			TRIM14	ATP6V0E1						CD59		CES1P1
	NR4A3		PTPRC							ATG4D			TRIM21	ATP6V0E2						DHRS3		ADAM15
	PBX3		PTPRCAP							PSMA2			TRIM22	ATP6V1D						FNBP1		IL13RA1
	ZNF683		S100A10							WIPI2			APOL1	ATP6V1F						TMEM14A		MICAL2
	HOPX		S100A11							PSMA3			APOL2	ATP6V1G1						NET1		MPP7
	FOS		S100A13							TFDP2			APOL6	ATP8B2						BTLA		NFE2
	FOSB		S100A4							PSMA4			IFNGR1	ATP8B4						FLT3		ASGR1
	JUN		S100A6							ATM			GBP1	COX16						ADAM28		BST1
	JUNB		ZAP70							CYCS			GBP2	COX17						BATF3		IL1RN
	JUND		DUSP1							PSMA5			GBP4	COX4I1						LGALS2		NLRP3
	STAT1		DUSP2							WDR45			GBP5	COX5A						VAC14		C9ORF89
	STAT2		DUSP4							ANAPC16			GBP3	COX5B						APOL3		IL27RA
	STAT5A		DUSP5							PSMA6			BST2	COX6A1						C1ORF21		NLRP12
	STAT6		DUSP10							EHMT1			CMPK2	COX6B1						ANPEP		RAB27A
	STAT4		LAT							PSMA7			DDX58	COX6C						ELOVL5		EREG
	EOMES		PLCG1							EHMT2			DDX60	COX7A2						NCALD
			PLCG2							TERF1			DDX60L	COX7B						ACTN1
			PPP3CA							PSMC1			IFI30	COX7C						PIK3CB
			PPP3CC							ATR			IFI35	COX8A						HAVCR2
			FOS							PSMC3			IFI44	CYC1						GYPC
			FOSB							SOD1			IFI44L	MT-ATP6						TLR10
			FOSL1							PSMC4			IFI6	MT-ATP8						ASB2
			FOSL2							PSMC5			IFIH1	MT-CO1						KIF16B
			JUN							PSMC6			PARP10	MT-CO2						LRRC18
			JUNB							PSME1			PARP12	MT-CO3						DST
			JUND							ATG3			PARP14	MT-CYB						DENND1B
			NR4A1							NCF1				MT-ND1						DNASE1L3
			NR4A2							PSME2				MT-ND2						SLC24A4
			NR4A3							ATG5				MT-ND3						VAV3
			BATF							CHMP2A				MT-ND4						THBD
			IRF4							CHMP2B				MT-ND4L						NAV1
			SH2D2A							GSK3B				MT-ND5						GSTM4
										RPS19BP1				MT-ND6						TRERF1
										TPR				NDUFA1						B3GNT7
										MDM4				NDUFA10						LACC1
										CDC26				NDUFA11						PTK2
										ST13				NDUFA12						IDO2
										RPS6KA1				NDUFA13						CD93
										EEF1A1				NDUFA2						DPP4
										RPS6KA3				NDUFA3						SLC9A9
										CHMP4A				NDUFA4						PDLIM7
										DNAJB1				NDUFA5						CYP2E1
										CAMK2G				NDUFA6						PDE4DIP
										RPS27A				NDUFAB1						LIMA1
										TXN2				NDUFAF3						CTTNBP2NL
										PRDX1				NDUFAF4						PPM1M
										PRDX2				NDUFB10						OSBPL3
										DNAJB6				NDUFB11						PLCD1
										FKBP4				NDUFB2						CD38
										PRDX3				NDUFB3						EHD4
										MAP2K3				NDUFB4						ACSS2
										MTMR14				NDUFB6						FUCA1
										ATG12				NDUFB7						SNX22
										PRDX5				NDUFB8						APOL1
										RHEB				NDUFB9						DUSP10
										PRDX6				NDUFC1						FAM160A2
										GSTP1				NDUFC2						INF2
										ATG14				NDUFS2						PALM2
										RELA				NDUFS3						RAB11FIP4
										GPX1				NDUFS5						DSE
										VHL				NDUFS6						FAM135A
										HSPA1A				NDUFS7						KCNK6
										UBE2D1				NDUFS8						PPM1H
										TERF2IP				NDUFV1						PDLIM1
										HSPA1B				NDUFV2						TGM2
										UBE2D2				SDHA						SCARF1
										TXN				SDHB						CD40
										UBE2D3				TCIRG1						STX3
										HSPH1				UQCRB						PRELID2
										CYBA				UQCRC1						PQLC2
										CDK4				UQCRC2
										HSF1				UQCRFS1
										CDK6				UQCRH
										MAPKAPK3				UQCRQ
										CITED2				SURF1
										MAP1LC3B				SURF4
										PSMD12
										HIF1A
										HMGA1
										PSMD13
										MINK1
										PSMD14
										HSP90AB1
										PTGES3
										CXCL8
										HSBP1
										NFKB1
										UVRAG
										CAT
										PSMB1
										CDKN2C
										PSMB2
										CDKN2D
										FOS
										PSMB3
										CCS
										JUN
										GABARAPL1
										GABARAPL2
										PSMB6
										KDM6B
										PSMB8
										PSMD2
										TNIK
										PSMB9
										PSMD3
										RANBP2
										ATOX1
										PSMD6
										GABARAP
										PSMD7
										PSMF1
										CHMP3
										STAT3
										PSMD8
										TINF2
										PSMD9
										CHMP7
										CCAR2
										HSPA4
										YWHAE
										BAG1
										HSPA5
										HSPA6
										BAG3
										DYNLL1
										HSPA8
										RB1CC1
										BAG5
										ANAPC5
										DYNLL2
										VCP
										DNAJC2
										CABIN1
										CEBPB

## Sheet: References
Chu et al .2023. Pan-cancer T cell atlas links a cellular stress response state to immunotherapy resistance. Nat Med.
Kallies et al. 2019. Precursor exhausted T cells: key to successful immunotherapy? Nat Rev Imm.
Villani et al. 2017. Single-cell RNA-seq reveals new types of human blood dendritic cells, monocytes, and progenitors. Science.
Charoengtong et al. 2017. Pan-cancer Immunogenomic Analyses Reveal Genotype-Immunophenotype Relationships and Predictors of Response to Checkpoint Blockade. Cell Reports.
Buggert et al. 2023. Human circulating and tissue-resident memory CD8+ T cells. Nat Imm.
