# Supplementary material for: Lymphodepleting preconditioning impairs host antitumor immunity induced by adoptive T cell therapy in mouse models
Source: Nat Commun. 2026 Mar 31;17:4337. doi: 10.1038/s41467-026-71082-y (PMC13172322; doi:10.1038/s41467-026-71082-y)
Supplement: Supplementary file 6 — Source Data [file 41467_2026_71082_MOESM6_ESM.xlsx]

## Sheet: Figure 1a
Figure 1a
	Mice	1	2	3	4	5	6	7	8	9	1	2	3	4	5	6	7	8	9	10
	Condition	No therapy	No therapy	No therapy	No therapy	No therapy	No therapy	No therapy	No therapy	No therapy	ACT	ACT	ACT	ACT	ACT	ACT	ACT	ACT	ACT	ACT
	Day 0	0	0	0	0	0	0	0	0	0	0	0	0	0	0	0	0	0	0	0
	Day 3	36.4	0.5	0.5	0.5	0.5	0.5	0.5	0.5	0.5	0.5	0.5	0.5	0.5	0.5	0.5	0.5	0.5	0.5	0.5
	Day 5	46.5	57.5	43	28.6	48.9985	26.568	38.4	61.7625	18	34.6	79.6	54.6	74.8	24.276	59.904	31.752	64.061	54.5455	24.276
	Day 7	89.3	97.3	87.4	48.7	141.376	72.3945	80.3709	156.963	39.8606	78.4	119.6	134.7	105.8	53.6	107.911	77.163	154.012	95.992	67.406
	Day 10	146.2	234.6	104.6	135.8	220.32	126.852	144.15	235.2	96.228	134.6	234.6	212.6	184.8	94.2	178.596	127.8	227.85	162.729	108.192
	Day 12	232.2	432.6	187.5	297	379.312	257.25	504.21	451.562	190.125	75.3	194.6	45.9	85.3	34.5	30.375	50.625	75.9375	70.875	44
	Day 14	289.3	498.87	245.3	325	657.965	273.8		487.35	319.41	23	132.7	0.5	34.2	0.5	0.5	48	0.5	70.875	0.5
	Day 17	346.3	564.2	389.3	456.2		435.5			567.6	0.5	93.9	0.5	0.5	0.5	0.5	0.5	0.5	87.8	0.5
	Day 19	579.43	787.2	542.5	765.2						0.5	135.2	0.5	0.5	0.5	0.5	0.5	0.5	0.5	0.5
	Day 21	847.2	953.21	785.2							0.5	194.3	0.5	0.5	0.5	0.5	0.5	0.5	0.5	0.5
	Day 24		13092	1025.54							0.5	342.1	0.5	0.5	0.5	0.5	0.5	0.5	0.5	0.5
	Day 26										0.5	456.6	0.5	0.5	0.5	0.5	0.5	0.5	0.5	0.5
	Day 28										0.5		0.5	0.5	0.5	0.5	0.5	0.5	0.5	0.5
	Day 31										0.5		0.5	0.5	0.5	0.5	0.5	0.5	0.5	0.5

## Sheet: Figure 1b
Figure 1b
	Days elapsed	No therapy (WT) n=9	ACT n=10
	7
	10
	12
	12
	12
	12
	12	1
	14
	14
	14	1
	14	1
	14
	14
	17	1
	17	1
	19	1
	21	1
	21
	21
	21
	24	1
	24	1
	26
	26		1
	28
	28
	40		0
	40		0
	40		0
	40		0
	40		0
	40		0
	40		0
	40		0
	40		0

## Sheet: Figure 1e
Figure 1e
Mice	1	2	3	4	5	6	7	8	1	2	3	4	5	6	7	8
Condition	No therapy	No therapy	No therapy	No therapy	No therapy	No therapy	No therapy	No therapy	ACT	ACT	ACT	ACT	ACT	ACT	ACT	ACT
% CD45 in total cells	16	6.03	8.37	9.51	17.4	6.74	8.99	9.89	10	26.7	12.3	16.6	21.8	30	17.2	15.8
% Host CD8+ T cells/CD45	19.9	22.6	16.8	16.1	28.9	12.7	11.9	16.9	32.4	26.2	40.7	35.9	34.4	38.5	44.4	29.1
% OTI/CD45	0	0	0	0	0	0	0	0	4.69	3.64	6.12	2.74	5.79	5.38	4.77	6.5
% Host PD-1+ GzmB- CD8 CD45	1.2	5.1	3.5	3.17	1.6	1.94	1.22	1.91	6.99	8.11	4.68	6.66	2.42	2.22	5.98	2.03
% Host PD-1+GzmB+CD8/CD45	6.3	5.19	10.1	14.6	11.1	8.75	8.94	12.6	28.3	24.6	18.3	27.4	24.6	20.4	18.4	18.7

## Sheet: Figure 1h
Figure 1h
Mice	1	2	3	4	5	6	7	8	1	2	3	4	5	6	7	8
Condition	No therapy	No therapy	No therapy	No therapy	No therapy	No therapy	No therapy	No therapy	ACT	ACT	ACT	ACT	ACT	ACT	ACT	ACT
%Host CD8 T cells/live cells	22.5	22.7	27.6	20.8	20.5	13.3	23.2	20.9	22.6	23.1	19.4	15.2	24.6	17.4	21	24.1
%OTI/live cells	0	0	0	0	0.013	0.00959	0.00227	0.00204	0.34	0.34	0.33	0.21	0.28	0.085	0.12	0.21
%Host CD8 PD1/live cells	0.85	1.18	0.69	1.06	0.82	0.61	0.92	0.76	0.88	1.07	0.87	1.17	1.26	1.01	0.9	1.28

## Sheet: Figure 2c
Figure 2c
Mice	1	2	3	4	5	1	2	3	4	5	1	2	3	4	5	6
Condition	No therapy	No therapy	No therapy	No therapy	No therapy	ACT	ACT	ACT	ACT	ACT	aCD8	aCD9	aCD10	aCD11	aCD12	aCD8
%Host CD8 T cells/CD45	20.2	17.5	9.04	28	23	40	38.1	43.7	46.9	39.3	0.52	0.47	0.45	0.43	0.44	0.71
%OTI cells/CD45	0.02	0.012	0.1	0	0.034	2.09	2.22	2.54	1.36	2.16	2.82	3.08	2.93	4.6	4.34	2.71
											1

## Sheet: Figure 2d
Figure 2d
Mice	1	2	3	4	5	6	7	8	9	10	11	12	1	2	3	4	5	6	7	8	9	10	11	1	2	3	4	5	6	7	8	9	10	11
Condition	No therapy	No therapy	No therapy	No therapy	No therapy	No therapy	No therapy	No therapy	No therapy	No therapy	No therapy	No therapy	ACT	ACT	ACT	ACT	ACT	ACT	ACT	ACT	ACT	ACT	ACT	aCD8	aCD8	aCD8	aCD8	aCD8	aCD8	aCD8	aCD8	aCD8	aCD8	aCD8
Day 0	0	0	0	0	0	0	0	0	0	0	0	0	0	0	0	0	0	0	0	0	0	0	0	0	0	0	0	0	0	0	0	0	0	0
Day 3	0.5	0.5	0.5	0.5	80.31	69.87	60.74	73.04	37.98	98.9	52.07	31.04	0.5	0.5	0.5	0.5	89.42	64.53	38.5	23.24	35.87	38.8	49.37	0.5	0.5	0.5	0.5	44.89	44.55	52.43	48.76	0.5	0.5	0.5
Day 5	64	21.1	21	68.5	176.82	200.58	147.62	104.62	127.84	98.78	87.24	78.56	51.3	32	20.6615	24.1852	198.03	31.31	189.88	86.03	59.84	123.26	60.52	56.8738	102.195	106.812	71	140.04	78.88	81.35	190.75	44.13	93.39	114.19
Day 7	88.5	54.4	57.4	112.1	230.37	377.64	272	178.97	441.3	112.85	290.5	113.81	90.2767	68.1612	57.8582	61.7037	249.44	37.16	228.32	100.73	75.06	122.77	45.86	117.975	156.816	182.546	156.816	341.38	257	265.97	375.22	159.95	188.09	174.57
Day 10	129.67	95.7917	100.113	128.953	349.97		276.13	305.54	610.64	219.68	347.17	172.8	130.937	92.4707	82.7985	86.5195	157.93	9.46	141.02	69.68	28.45	90.97	34.41	195.925	224.301	231.085	236.463	692.04	606.09	475.37	499.77	732.74	684.2	417.56
Day 12	173.583	95.7917	154.375	133.999	319.07		591.27	332.48	747.01	350.54	405.4	291.1	102.06	87.2818	73.0477	57.5257	112.2	0.5	109.42	56.38	21.5	79.94	0.5	175.82	247.009	318.705	415.061	682.18	660.38	556.9	537.82	389.8	1073.2	209.84
Day 14	212.544	113.065	233.351	162.541	830.79		897.89			676.5	839.13	686.75	72.0301	63.3299	60.8509	27.8977	0.5	0	41.69	12.69	13.61	11.3	0	243.555	844.136	570.091	727.188	1068.63				275.1	477.93	144.46
Day 17	320.862	142.869	362.269	191.664	1012.25		1365.44				1285.53	925.21	44.8495	34.0365	23.1482	3.5625	0	0	29.8	0.5	8.76	0.5	0	319.19	1034.36	742.562	981.632					249.95	305.76	72.12
Day 19	322.83	525.15	677.047	475.228							1628.36	1218.98	8.41681	10.0845	0.5	0.5	0	0	50.77	0.5	0	0	0	739.674		806.438	1079.57					87.09	191.66	0.5
Day 21	668.186	541.928	954.105	717.461									7.42133	14.094	0.5	0.5	0.5	0	110.81	0	0	0	0			811.179	1214.56					148.89	90.84	0
Day 24	813.3	693.2	1191.69	762.299									77.1443	45.8145	0.5	0.5	0	0	191.2	0	0	0	0									101.55	409.37	99.08
Day 26		757.9	1245.3	967.3									82.3	47.3	0.5	0.5	0	0	360.82	0	0	0	0									128.03	446.85	195.85
Day 28		868.6											91.2	52.4119	0.5	0.5	0	0	603.87	0	0	0	0									162.46	628.29	204.21
Day 31													110	75	0.5	0.5	0	0		0	0	0	0									232	684.4	256

## Sheet: Figure 2e
Figure 2e
	Days elapsed	No therapy	ACT	αCD8 +ACT
	7	1
	10
	12			1
	12	1		1
	12	1		1
	14	1
	14
	14			1
	17	1
	17	1
	17			1
	19	1		1
	19	1
	21
	21			1
	21			1
	21
	24	1
	26	1
	26	1
	28	1	1
	30			1
	30			1
	30			1
	40		0
	40		0
	40		0
	40		0
	40		0
	40		0
	40		0
	40		0
	40		0
	40		0

## Sheet: Figure 3b-c
Figure 3b-c
Mice	1	2	3	4	5	6	7	8	9	10	11	12	1	2	3	4	5	6	7	8	9	10	11	12	1	2	3	4	5	6	7	8	9	10	1	2	3	4	5	6	7	8
Condition	No therapy	No therapy	No therapy	No therapy	No therapy	No therapy	No therapy	No therapy	No therapy	No therapy	No therapy	No therapy	ACT	ACT	ACT	ACT	ACT	ACT	ACT	ACT	ACT	ACT	ACT	ACT	αTNFα + ACT	αTNFα + ACT	αTNFα + ACT	αTNFα + ACT	αTNFα + ACT	αTNFα + ACT	αTNFα + ACT	αTNFα + ACT	αTNFα + ACT	αTNFα + ACT	ACT-TNFKO	ACT-TNFKO	ACT-TNFKO	ACT-TNFKO	ACT-TNFKO	ACT-TNFKO	ACT-TNFKO	ACT-TNFKO
Tumor: %DC1/CD45	0.57	0.79	0.78	0.67	1.03	0.85	1.09	1.07	0.7	0.84	1.34	1.11	0.4	0.4	0.5	0.44	0.73	0.23	0.42	0.25	0.19	0.65	1.16	0.37	1.27	0.45	0.6	0.64	0.4	0.65	0.38	0.52	0.86	0.83	0.13	0.21	1.05	0.47	0.58	0.27	0.19	0.29
Tumor: %DC1 CD86hi	7.02	16	15.2	10.5	10.1	11.1	9.68	2.34	13.8	3.06	18.2	8.97	32.2	25.4	24.7	10.6	18.2	29.2	13.4	21.8	21.5	11.2	24.8	28.1	14.3	7	10.9	5.76	11.3	21.2	18.8	16.7	10.9	7.55	5.26	19	5.5	9.74	4.59	12.1	13.7	10.1
Tumor: %DC1 PDL1hi	5.37	16.6	14.1	15.7	16.9	14.6	28.3	5.85	13.6	4.28	28.8	8.8	59.4	59.8	48.2	14.3	22.9	31.5	19.2	25.6	20	14.6	28.6	21	18	12.2	17	9.19	16.5	20.7	17.4	15.5	12.3	8.19	12	22.7	11	10.8	16.5	16.9	13.7	5.05
Tumor: %DC1 CD86hiPDL1hi	5.65	16.1	15.9	9.88	9.58	9.78	14.6	12.3	23.3	9.17	38	17.1	46.9	41.7	35.5	10.2	16.7	27	13.2	32.1	27.9	22.2	36.4	37.7	12.6	7.75	11.5	5.39	13.2	32.2	27.9	25.4	20.6	15.3	9.77	33.7	12.8	13.3	16.5	16.9	19.2	12.1

## Sheet: Figure 3d-e
Figure 3d-f
Mice	1	2	3	4	5	6	7	8	9	10	11	12	1	2	3	4	5	6	7	8	9	10	11	12	1	2	3	4	5	6	7	8	9	10	1	2	3	4	5	6	7	8
Condition	No therapy	No therapy	No therapy	No therapy	No therapy	No therapy	No therapy	No therapy	No therapy	No therapy	No therapy	No therapy	ACT	ACT	ACT	ACT	ACT	ACT	ACT	ACT	ACT	ACT	ACT	ACT	αTNFα + ACT	αTNFα + ACT	αTNFα + ACT	αTNFα + ACT	αTNFα + ACT	αTNFα + ACT	αTNFα + ACT	αTNFα + ACT	αTNFα + ACT	αTNFα + ACT	ACT-TNFKO	ACT-TNFKO	ACT-TNFKO	ACT-TNFKO	ACT-TNFKO	ACT-TNFKO	ACT-TNFKO	ACT-TNFKO
dLN: %mDC1/Live cells	0.078	0.055	0.13	0.19	0.12	0.25	0.47	0.1	0.15	0.082	0.17	0.17	0.25	0.35	0.16	0.31	0.86	0.36	0.33	0.19	0.19	0.19	0.15	0.15	0.16	0.51	0.33	0.32	0.23	0.065	0.11	0.18	0.094	0.15	0.083	0.084	0.062	0.07	0.065	0.013	0.026	0.021
dLN: %mDC1 CD86hi	2.55	11	4.38	5.59	5.72	8.05	11.3	6.61	7.84	7.7	8.02	11.9	13.8	18.3	19	5.01	8.32	11.1	8.91	10.6	10.5	12.1	6.06	6.77	21.4	13.4	12.6	9.18	7.31	11.8	7.5	6.85	4.41	3.83	2.31	8.91	3.74	8.5	9.51	5	8.26	3.77
dLN: %mDC1 PDL1hi	0.36	15.9	2.91	4.58	4.67	7.28	10.7	8.72	11.2	10.2	9.95	14.2	31.7	22.9	30.3	7.55	12.7	18.4	12.9	15.5	0.18	14.3	7.87	8.66	13.1	7.53	6.13	4.19	2.76	19.2	12.6	10.9	8.12	5.59	10.6	5.12	20.7	6.23	6.68	5	7.44	4.4
dLN: %mDC1 CD86hiPDL1hi	1.09	10.2	9.83	9.96	11.4	15.1	21.5	22.7	4.57	23.1	14.8	15.4	21.4	22.2	24.5	9.81	16	21.4	16	16.2	18.6	19.6	19.3	23.3	12.2	7.67	7.12	4.94	3.59	15.4	12.1	25.8	19	9.69	3.7	11.1	11.9	14.2	11.9	16.9	19.2	12.1

## Sheet: Figure 3f
Figure 3f
Mice	1	2	3	4	5	6	7	8	1	2	3	4	5	6	7	8	1	2	3	4	5	6	7	8	1	2	3	4	5	6
Condition	No therapy	No therapy	No therapy	No therapy	No therapy	No therapy	No therapy	No therapy	ACT	ACT	ACT	ACT	ACT	ACT	ACT	ACT	αTNFα + ACT	αTNFα + ACT	αTNFα + ACT	αTNFα + ACT	αTNFα + ACT	αTNFα + ACT	αTNFα + ACT	αTNFα + ACT	ACT-TNFKO	ACT-TNFKO	ACT-TNFKO	ACT-TNFKO	ACT-TNFKO	ACT-TNFKO
Tumor: %Host CD8+ T cells/CD45	27.9	24.1	35.4	25.3	28.9	12.7	11.9	16.9	33	62.4	46.1	39.2	35.9	34.4	38.5	44.4	14.3	16.9	30.2	12.5	27.2	23.1	23.2	20.9	21.4	20	5.92	12.4	12.6	8.09
Tumor: %OTI/CD45	0	0	0	0	0	0	0	0	4.94	4.69	3.64	6.12	5.79	5.38	4.77	6.5	0.51	1.57	0.71	0.56	11.4	7.96	4.71	2.04	4.06	2.04	0.92	0.64	0.24	0.81
Tumor: %Host PD-1+ GzmB- CD8/CD45	1.2	5.1	3.5	3.17	2.59	1.96	4.24	1.54	6.99	8.11	4.68	6.66	3.51	4.96	3.54	3.6	2.95	1.59	2.68	1.68	4.11	1.45	2.82	1.83	2.27	4.89	1.71	6.44	3.54	3.02
Tumor: %Host PD-1+GzmB+CD8/CD45	6.3	5.19	10.1	14.6	24.2	8.05	31.7	2.94	28.3	24.6	18.3	27.4	53.8	43.4	29.6	24.1	5.29	11.2	26.2	6.57	7.06	13.7	10.4	7.99	13.6	5.65	1.76	3.67	5.7	2.19
Mice	1	2	3	4	5	6	7	8	1	2	3	4	5	6	7	8	1	2	3	4	5	6	7	8	1	2	3	4	5	6
Condition	No therapy	No therapy	No therapy	No therapy	No therapy	No therapy	No therapy	No therapy	ACT	ACT	ACT	ACT	ACT	ACT	ACT	ACT	αTNFα + ACT	αTNFα + ACT	αTNFα + ACT	αTNFα + ACT	αTNFα + ACT	αTNFα + ACT	αTNFα + ACT	αTNFα + ACT	ACT-TNFKO	ACT-TNFKO	ACT-TNFKO	ACT-TNFKO	ACT-TNFKO	ACT-TNFKO
dLN: %Host CD8 PD1/live cells	0.78	1.21	0.88	0.75	0.61	0.84	0.69	1.11	0.85	1.05	0.85	1.05	1.16	1.25	1.08	1.44	0.9	1.31	0.84	0.85	0.67	0.76	0.97	0.73	0.91	1.2	0.9	1.23	0.97	0.88

[truncated: 40 more sheets: Figure 3g, Figure 3i, Figure 3j, Figure 4b, Figure 4c, Figure 5b-i, Figure 6c, Figure 6d, Figure 6e, Figure 6f, Figure 6g, Supp Fig 1b, Supp Fig 1c, Supp Fig 1e, Supp Fig 2b, Supp Fig 2c, Supp Fig 2f, Supp Fig 2g, Supp Fig2h, Supp Fig3b …]
